# Supplementary material for: Mapping the Global Cancer Research Funding Landscape
Source: JNCI Cancer Spectr. 2019 Oct 7;3(4):pkz069. doi: 10.1093/jncics/pkz069 (PMC7049992; doi:10.1093/jncics/pkz069)
Supplement: pkz069_Supplementary_Data [file pkz069_supplementary_data.zip]

Archive with 8 entries (8 files):
- SCHMUTZ_Cancer_Research_Funding_Mapping_Appendix_Revised.docx
- SCHMUTZ_Cancer_Research_Funding_Mapping_Figure1.docx
- SCHMUTZ_Cancer_Research_Funding_Mapping_Figure2.docx
- SCHMUTZ_Cancer_Research_Funding_Mapping_Figure3.docx
- SCHMUTZ_Cancer_Research_Funding_Mapping_Figure4.docx
- SCHMUTZ_Cancer_Research_Funding_Mapping_Figure5.docx
- SCHMUTZ_Cancer_Research_Funding_Mapping_Figure6.docx
- SCHMUTZ_Cancer_Research_Funding_Mapping_Manuscript_Revised.docx
